# Supplementary material for: Decarboxylative stereoretentive C–N coupling by harnessing aminating reagent
Source: Nat Commun. 2024 May 6;15:3788. doi: 10.1038/s41467-024-48075-w (PMC11074145; doi:10.1038/s41467-024-48075-w)
Supplement: Supplementary file 4 — Supplementary Data 1 [file 41467_2024_48075_MOESM4_ESM.xlsx]

## Sheet: Sheet1
Cartesian coordinated for optimized geometries
===================================================
1a‘ (charge = -1, multiplicity = 1)
===================================================
C	-0.533071	2.89558	0.220165
C	-1.713	3.82019	-0.098763
C	-1.01802	1.55359	0.779438
H	0.162477	3.37944	0.918844
H	0.027574	2.70818	-0.707238
C	-2.01584	0.887727	-0.172175
H	-0.160115	0.897149	0.978602
H	-1.50868	1.73349	1.74778
C	-2.70627	3.14007	-1.04497
H	-1.34628	4.76591	-0.520283
H	-2.22589	4.07207	0.841598
C	-3.195	1.80315	-0.49266
H	-3.57463	3.76795	-1.25709
H	-2.2173	2.95985	-2.01404
H	-2.40285	-0.053806	0.224092
H	-1.50488	0.634165	-1.11303
C	-4.24575	1.1151	-1.43944
H	-3.72232	2.00955	0.456395
O	-4.92275	1.90023	-2.13867
O	-4.29385	-0.131913	-1.36076
===================================================
DBUH+ (charge = 0, multiplicity = 1)
===================================================
C	2.15902	-0.420847	-1.67551
N	0.772525	-0.690911	-2.11489
C	2.3342	0.936742	-0.993062
H	2.76618	-0.46712	-2.5801
H	2.4937	-1.23624	-1.02498
C	1.91422	0.953713	0.476576
H	1.78499	1.69455	-1.565
H	3.39342	1.20186	-1.05937
C	0.445473	0.615313	0.725012
H	2.12476	1.94096	0.896406
H	2.53916	0.241845	1.03087
C	0.043783	-0.790124	0.231803
H	-0.207197	1.36281	0.258586
H	0.246871	0.654423	1.79886
C	-0.214723	-0.825511	-1.248
H	-0.864964	-1.12289	0.738825
H	0.825529	-1.5171	0.477159
C	0.516763	-0.6941	-3.56792
C	-0.746991	-1.47441	-3.89572
H	1.3816	-1.15568	-4.04774
H	0.449987	0.343671	-3.91429
C	-1.90146	-0.962252	-3.04981
H	-0.586367	-2.53765	-3.69605
H	-0.979442	-1.36253	-4.95598
N	-1.47403	-0.953401	-1.64909
H	-2.7747	-1.61073	-3.13238
H	-2.19442	0.050157	-3.34592
H	-2.17555	-1.05425	-0.929276
===================================================
2a (charge = 0, multiplicity = 1)
===================================================
C	-1.47229	-0.416616	-2.58708
C	-0.443203	0.113517	-1.66542
H	-2.41824	0.105281	-2.42771
H	-1.60196	-1.48146	-2.39889
H	-1.16135	-0.258596	-3.62187
N	0.205625	-0.545579	-0.783435
O	-0.11551	1.42714	-1.72061
O	1.04926	0.402704	-0.183791
C	0.851403	1.61019	-0.759118
O	1.39402	2.63155	-0.499715
===================================================
TS_NucAddition (charge = 0, multiplicity = 1)
===================================================
H	0.033765	6.46825	-5.42796
H	-0.575197	8.04779	-4.91815
C	-0.211128	7.47396	-5.77697
H	-2.52851	5.14343	-6.92975
H	-2.29567	7.15137	-6.23665
H	1.80543	8.17366	-5.54891
H	-0.117204	3.6145	-8.49031
N	-2.11209	5.34742	-7.85917
C	-1.37625	7.38028	-6.77546
H	-2.53573	3.41217	-8.43615
C	1.03924	8.15673	-6.33019
C	-2.09856	4.3065	-8.87828
C	-1.23586	6.33061	-7.84869
H	1.8524	6.44323	-7.37447
C	-0.667084	4.04799	-9.32533
C	1.61549	7.49316	-7.58222
H	0.809788	9.20637	-6.56585
H	-1.52282	8.34474	-7.28069
H	-0.649692	3.35788	-10.1721
N	-0.31023	6.44952	-8.79398
C	-0.009808	5.35708	-9.73278
H	-2.72194	4.62904	-9.72138
H	2.54356	8.00243	-7.8629
H	1.07774	5.23634	-9.7425
C	0.654632	7.55366	-8.77452
H	0.115858	8.50812	-8.78902
H	1.19945	7.4893	-9.71903
H	-0.324649	5.67325	-10.7352
C	0.046652	0.509938	-4.13348
C	-0.304105	1.65706	-5.00567
H	-0.752144	-0.229913	-4.16892
H	0.186405	0.855901	-3.10661
H	0.983401	0.05958	-4.47018
N	-1.39618	1.77535	-5.66355
O	-1.25874	2.99396	-6.35409
O	0.569167	2.66495	-5.13955
C	-0.165224	3.69372	-5.80871
O	0.415553	4.54942	-6.4611
O	-0.841286	4.33117	-4.37516
C	-2.04129	4.80333	-4.29673
O	-2.7781	5.12845	-5.23425
C	-2.53027	4.92998	-2.85735
C	-2.5309	3.54082	-2.19662
C	-3.02905	3.61567	-0.752528
H	-1.52143	3.12285	-2.24591
H	-3.18442	2.87631	-2.77931
C	-3.90712	5.58546	-2.76894
H	-1.7924	5.5488	-2.32584
C	-4.39286	5.65871	-1.31999
H	-3.87615	6.58063	-3.22377
H	-4.61007	4.99539	-3.36946
C	-4.40938	4.27168	-0.673266
H	-5.3894	6.11073	-1.27834
H	-3.72397	6.31362	-0.744361
H	-3.05532	2.61396	-0.310571
H	-2.31754	4.2061	-0.158886
H	-5.13732	3.63991	-1.20013
H	-4.7409	4.33854	0.368366
===================================================
IntS1 (charge = 0, multiplicity = 1)
===================================================
H	2.21003	5.84421	-7.80929
H	3.07824	6.99403	-6.81162
C	2.2601	6.90405	-7.53186
H	-0.55375	5.51864	-5.72906
H	0.974968	6.91404	-5.78641
H	3.57291	7.46617	-9.14322
H	-1.02079	4.32055	-9.06004
N	-0.944329	5.82024	-6.79656
C	0.956254	7.29032	-6.81027
H	-2.15567	4.15841	-6.87324
C	2.59276	7.76094	-8.75452
C	-2.08365	5.12262	-7.3767
C	-0.262098	6.6947	-7.46917
H	1.51835	6.68652	-10.3072
C	-1.87661	4.97864	-8.87725
C	1.56632	7.69865	-9.88598
H	2.68955	8.80666	-8.43147
H	0.857558	8.38149	-6.76299
H	-2.75298	4.5307	-9.35107
N	-0.56289	7.04939	-8.7382
C	-1.60743	6.34605	-9.48743
H	-2.9998	5.6788	-7.14915
H	1.88511	8.36641	-10.6937
H	-1.2627	6.24522	-10.5222
C	0.159385	8.10633	-9.44301
H	0.205025	9.00602	-8.81871
H	-0.451887	8.36463	-10.3114
H	-2.52192	6.9535	-9.49811
C	1.66396	1.00273	-3.58367
C	0.77767	2.04976	-4.14936
H	1.51083	0.06848	-4.12239
H	1.44328	0.859472	-2.52341
H	2.70776	1.3135	-3.67261
N	-0.0485	1.87868	-5.10756
O	-0.622331	3.14419	-5.32344
O	0.845703	3.29215	-3.64108
C	-0.230168	4.01235	-4.25715
O	0.037326	5.21412	-4.60068
O	-1.26934	3.90882	-3.22258
C	-2.46371	4.4344	-3.51059
O	-2.77013	4.91946	-4.57675
C	-3.40528	4.32595	-2.32577
C	-3.62851	2.85104	-1.9488
C	-4.58785	2.73088	-0.763341
H	-2.66741	2.37985	-1.7275
H	-4.05298	2.32843	-2.81714
C	-4.73152	5.02976	-2.60881
H	-2.90148	4.81338	-1.47854
C	-5.68515	4.90459	-1.41953
H	-4.54897	6.07891	-2.85957
H	-5.18183	4.5736	-3.49921
C	-5.91512	3.43813	-1.04696
H	-6.63762	5.39416	-1.64752
H	-5.25793	5.43121	-0.555002
H	-4.75924	1.67588	-0.525516
H	-4.12117	3.18428	0.121887
H	-6.41978	2.93172	-1.88095
H	-6.58005	3.36301	-0.180139
===================================================
IntS1-TS (charge = 0, multiplicity = 1)
===================================================
H	1.62863	6.11202	-5.85743
H	2.87658	7.28474	-6.21762
C	2.04999	6.71885	-6.66156
H	-1.19098	8.10634	-5.89057
H	0.87859	8.49012	-6.31222
H	3.33264	5.13559	-7.31533
H	-2.59618	5.30834	-6.71351
N	-1.39896	7.77423	-6.83038
C	1.01429	7.76246	-7.11512
H	-3.37177	7.5529	-6.24055
C	2.61101	5.82557	-7.76654
C	-2.77676	7.39787	-7.14007
C	-0.360488	7.25994	-7.47784
H	0.984556	4.38478	-7.83503
C	-2.82482	5.93919	-7.5731
C	1.5543	5.02261	-8.52525
H	3.17274	6.43694	-8.48967
H	1.39177	8.31691	-7.98782
H	-3.82618	5.68964	-7.93527
N	-0.540789	6.40164	-8.46778
C	-1.81899	5.69863	-8.68838
H	-3.14514	8.05826	-7.93535
H	2.05079	4.36798	-9.25121
H	-1.57874	4.63173	-8.74858
C	0.581022	5.92532	-9.28725
H	1.10451	6.79146	-9.7104
H	0.125688	5.3916	-10.1252
H	-2.2089	6.02124	-9.66208
C	1.11221	2.28758	-4.728
C	0.605316	3.70341	-4.80473
H	0.564105	1.63612	-5.4119
H	1.00727	1.92131	-3.70274
H	2.17734	2.27288	-4.97795
N	-0.385333	3.91796	-5.65625
O	-0.60267	5.34644	-5.6255
O	1.09256	4.61459	-4.07371
C	-0.4795	5.93328	-4.4177
O	-0.175235	7.09752	-4.29972
O	-1.2152	5.28302	-3.40726
C	-2.55528	5.33354	-3.54776
O	-3.11535	6.01201	-4.38036
C	-3.23156	4.41443	-2.559
C	-2.8626	2.95465	-2.89279
C	-3.54407	1.99065	-1.91962
H	-1.77474	2.83635	-2.86891
H	-3.18408	2.73567	-3.92118
C	-4.74631	4.61681	-2.54569
H	-2.81398	4.64775	-1.56848
C	-5.41514	3.64705	-1.56847
H	-4.98414	5.65534	-2.29009
H	-5.13227	4.44818	-3.55981
C	-5.06096	2.19478	-1.89941
H	-6.50173	3.78883	-1.58682
H	-5.08395	3.87497	-0.544831
H	-3.30046	0.95702	-2.19061
H	-3.14337	2.15648	-0.909093
H	-5.47183	1.94049	-2.88725
H	-5.52694	1.51487	-1.17682
===================================================
Int1 (charge = 0, multiplicity = 1)
===================================================
C	-1.52691	0.752062	-2.0835
C	-0.627502	0.884789	-0.858661
H	-1.36509	-0.17774	-2.63851
H	-1.34875	1.60624	-2.74316
H	-2.56867	0.79582	-1.75505
O	-0.74183	1.83998	-0.094954
N	0.241817	-0.145698	-0.783427
O	1.03171	0.015621	0.401444
C	2.11674	-0.699346	0.41104
O	2.58379	-1.42012	-0.433587
O	2.76439	-0.498868	1.62905
C	2.36197	-1.33275	2.62623
O	1.5239	-2.18028	2.44582
C	3.0733	-1.0327	3.93034
C	2.82286	-2.15165	4.94872
C	4.57949	-0.801704	3.71826
H	2.62001	-0.096934	4.28686
C	5.28186	-2.09776	3.30663
H	4.99994	-0.447351	4.66877
H	4.74073	-0.014552	2.97711
C	5.05141	-3.19792	4.34689
H	6.35389	-1.91402	3.1733
H	4.89543	-2.42615	2.32973
C	3.55612	-3.4433	4.56966
H	1.74868	-2.33688	5.04317
H	3.1833	-1.8018	5.92518
H	3.11198	-3.85125	3.65231
H	3.40687	-4.19379	5.3544
H	5.51577	-2.89382	5.29649
H	5.54516	-4.12613	4.03667
H	-0.133674	-6.07719	-1.89843
H	-0.693885	-4.07101	-0.891752
H	0.772533	-3.08112	-5.094
C	0.846652	-6.3202	-1.47177
C	0.287099	-3.61031	-0.716278
H	0.97257	-7.40087	-1.59879
H	0.763286	-0.824303	-4.12627
H	-0.027188	-6.27573	0.494999
H	2.07327	-6.19993	-3.22394
H	0.088924	-2.63279	-0.267967
C	0.935532	-3.33156	-2.05523
C	1.70973	-2.70748	-4.66679
N	0.780661	-2.11059	-2.50544
C	1.92388	-5.62975	-2.30303
C	1.42633	-1.57866	-3.69368
C	0.907709	-5.96303	0.014693
N	1.62333	-4.2583	-2.74883
H	0.493288	-1.35357	-1.78428
C	1.12913	-4.46608	0.23494
H	2.34251	-2.36187	-5.48867
C	2.40859	-3.83078	-3.91623
H	0.879748	-4.18895	1.26146
H	2.53642	-4.7017	-4.56388
H	1.71283	-6.52937	0.497862
H	2.88423	-5.63102	-1.7665
H	2.34959	-1.0738	-3.38251
H	2.1861	-4.19826	0.110447
H	3.40457	-3.51201	-3.57979
===================================================
Int1-TS (charge = 0, multiplicity = 1)
===================================================
C	-2.59884	0.832164	-0.263766
C	-1.66213	1.7262	-1.07823
C	-2.56796	1.20392	1.22065
H	-2.29077	-0.216144	-0.381159
H	-3.61868	0.904777	-0.654585
C	-1.14074	1.15512	1.77077
H	-3.21914	0.538338	1.79677
H	-2.9636	2.22135	1.34252
C	-0.198589	2.04668	0.958878
H	-0.773855	0.12057	1.73257
H	-1.12407	1.45769	2.82277
C	-0.236477	1.65008	-0.530498
H	0.825437	1.97773	1.33965
H	-0.511398	3.09551	1.04744
H	-1.99356	2.77005	-1.01225
H	-1.6726	1.45023	-2.13709
C	0.68544	2.57329	-1.29576
H	0.141385	0.622905	-0.617302
N	1.11972	1.20736	-2.96198
O	2.04803	2.39546	-1.01595
C	2.61743	1.17235	-1.20952
O	2.05764	0.441155	-2.17314
O	3.57879	0.818443	-0.590967
O	0.347024	3.65374	-1.73726
C	0.226407	0.378411	-3.53264
O	-0.661784	0.851006	-4.26489
C	0.297048	-1.11719	-3.28268
H	1.27983	-1.51837	-3.5388
H	-0.479138	-1.59618	-3.87736
H	0.136335	-1.33042	-2.22112
H	3.3037	1.78676	-3.86254
H	4.29057	2.73057	-2.75978
C	3.86235	2.72316	-3.76726
H	0.372328	3.63438	-3.57164
H	2.33399	3.99525	-2.90165
H	5.69395	1.95902	-4.58986
H	0.194583	1.64548	-6.26645
N	0.565919	3.69801	-4.57543
C	2.86675	3.89432	-3.8487
H	-1.30965	2.95198	-4.97901
C	4.99739	2.77915	-4.78835
C	-0.529482	3.48799	-5.51627
C	1.83073	3.7263	-4.92446
H	4.04331	1.74615	-6.44351
C	-0.015517	2.64027	-6.66773
C	4.53869	2.70436	-6.24453
H	5.56441	3.71002	-4.64847
H	3.4002	4.83746	-4.02688
H	-0.776708	2.54745	-7.44525
N	2.19864	3.62053	-6.20264
C	1.23464	3.27246	-7.25578
H	-0.899582	4.46056	-5.86172
H	5.41268	2.75669	-6.90245
H	1.73566	2.57385	-7.9332
C	3.58582	3.83652	-6.6301
H	3.94539	4.79006	-6.22722
H	3.54603	3.95098	-7.71584
H	0.994343	4.17872	-7.82634
===================================================
IntS2 (charge = 0, multiplicity = 1)
===================================================
C	-2.77503	2.2441	0.894695
C	-1.64446	2.85568	0.065534
C	-2.27562	1.05816	1.72148
H	-3.57125	1.90127	0.219688
H	-3.2173	3.00487	1.54717
C	-1.60795	0.012397	0.827385
H	-3.10154	0.607411	2.28231
H	-1.54575	1.41732	2.4601
C	-0.470262	0.626701	0.006502
H	-2.35726	-0.406924	0.142239
H	-1.22687	-0.818987	1.42977
C	-0.978282	1.80567	-0.829554
H	-0.022674	-0.141349	-0.635766
H	0.313702	0.972605	0.695721
H	-0.883528	3.27524	0.737795
H	-2.01294	3.6746	-0.558098
C	0.064809	2.47667	-1.73811
H	-1.72992	1.42395	-1.53532
N	0.905903	1.44893	-2.48816
O	1.23998	2.91153	-0.788221
C	2.20418	2.03057	-0.771452
O	2.00377	1.04789	-1.70386
O	3.1754	2.00656	-0.061003
O	-0.343849	3.4437	-2.4509
C	0.399442	0.4917	-3.32779
O	-0.686084	0.660493	-3.86686
C	1.28539	-0.699837	-3.58512
H	2.26966	-0.380917	-3.93959
H	0.804729	-1.32634	-4.33548
H	1.43401	-1.2717	-2.66494
H	3.2872	1.94778	-3.70202
H	4.00133	3.11257	-2.59872
C	3.71225	2.95701	-3.64375
H	0.138526	3.40513	-3.91238
H	1.94321	4.11041	-3.12785
H	5.71334	2.35072	-4.13649
H	0.664676	1.08469	-6.34754
N	0.4874	3.34998	-4.92302
C	2.61551	3.98359	-3.97989
H	-1.24005	2.37521	-5.48429
C	4.9632	3.05197	-4.51682
C	-0.415761	2.89441	-5.97158
C	1.76415	3.56149	-5.14573
H	4.38115	1.7442	-6.1517
C	0.355541	1.97548	-6.90527
C	4.72453	2.77557	-6.00035
H	5.39	4.05834	-4.41232
H	3.06391	4.96052	-4.19648
H	-0.267764	1.65809	-7.74349
N	2.31472	3.36429	-6.34231
C	1.57348	2.7141	-7.43465
H	-0.809522	3.75753	-6.52111
H	5.67087	2.882	-6.54084
H	2.26411	2.0214	-7.9239
C	3.70872	3.72671	-6.63012
H	3.89123	4.75516	-6.30196
H	3.79936	3.71761	-7.71797
H	1.2826	3.47677	-8.16563
===================================================
IntS2-TS (charge = 0, multiplicity = 1)
===================================================
C	-2.38963	2.75002	1.14559
C	-1.38953	2.92481	-0.000172
C	-1.9195	1.68479	2.13867
H	-3.36514	2.45215	0.733464
H	-2.54249	3.70774	1.6569
C	-1.64662	0.358961	1.42503
H	-2.66333	1.54553	2.93219
H	-0.994367	2.02766	2.62384
C	-0.629124	0.534162	0.292412
H	-2.58879	-0.029062	1.01042
H	-1.28198	-0.390512	2.13679
C	-1.11921	1.58978	-0.703379
H	-0.458539	-0.422813	-0.211584
H	0.329577	0.849521	0.726437
H	-0.436855	3.30671	0.39034
H	-1.75766	3.65146	-0.730539
C	-0.273419	1.81827	-1.95456
H	-2.07176	1.22827	-1.12837
N	0.387433	0.599656	-2.47827
O	1.31036	2.36134	-1.22144
C	2.05931	1.33318	-1.10444
O	1.46816	0.193951	-1.70251
O	3.13884	1.1758	-0.585627
O	-0.650862	2.67341	-2.76992
C	0.391377	0.13984	-3.7707
O	-0.461595	0.464187	-4.58645
C	1.4798	-0.861671	-4.09721
H	2.47239	-0.422355	-3.96202
H	1.33709	-1.17905	-5.13054
H	1.42635	-1.72525	-3.42924
H	3.06814	1.90064	-3.66383
H	3.53374	3.0266	-2.40864
C	3.39291	2.9373	-3.48944
H	-0.091794	2.96841	-4.24498
H	1.47665	3.85876	-3.11495
H	5.47666	2.50952	-3.7808
H	0.944111	1.11269	-6.78922
N	0.348066	3.16602	-5.18334
C	2.25218	3.8901	-3.88505
H	-1.17333	2.09998	-6.07406
C	4.72899	3.20035	-4.18472
C	-0.359812	2.75288	-6.38763
C	1.60895	3.52441	-5.19418
H	4.46953	2.05609	-6.01604
C	0.622713	2.02943	-7.29572
C	4.70631	3.0845	-5.70962
H	5.06802	4.21198	-3.91823
H	2.61899	4.92357	-3.94195
H	0.151162	1.75053	-8.2416
N	2.32162	3.53947	-6.32719
C	1.81163	2.93843	-7.56866
H	-0.774179	3.64005	-6.88337
H	5.70421	3.31178	-6.10247
H	2.63503	2.37102	-8.01582
C	3.70202	4.03441	-6.36595
H	3.74577	5.02373	-5.89676
H	3.93778	4.17873	-7.42378
H	1.54194	3.74287	-8.26508
===================================================
Int2 (charge = 0, multiplicity = 1)
===================================================
C	-1.98325	3.68929	-2.20113
C	-0.547915	3.2776	-1.86829
C	-2.95737	3.20577	-1.12433
H	-2.27592	3.25012	-3.16643
H	-2.04714	4.77652	-2.31548
C	-2.84809	1.69251	-0.928486
H	-3.98347	3.48469	-1.38468
H	-2.71986	3.70953	-0.177868
C	-1.41405	1.26997	-0.60531
H	-3.1662	1.1815	-1.84723
H	-3.52189	1.36126	-0.13209
C	-0.446287	1.76026	-1.69888
H	-1.35379	0.183386	-0.512973
H	-1.10603	1.70486	0.355069
H	-0.222849	3.76305	-0.940766
H	0.148058	3.61172	-2.64688
C	0.9816	1.36745	-1.36272
H	-0.736298	1.26492	-2.63099
N	1.29228	7.2e-05	-1.23034
O	3.36392	-0.305534	-2.74069
C	3.64824	-0.251101	-1.50999
O	2.49171	-0.247464	-0.614947
O	4.69085	-0.256209	-0.908642
O	1.84295	2.1902	-1.13675
C	0.655938	-1.0872	-1.83123
O	-0.351716	-0.953143	-2.50297
C	1.30607	-2.42003	-1.57783
H	2.25148	-2.4572	-2.12521
H	0.629224	-3.19135	-1.94091
H	1.528	-2.55348	-0.518424
H	4.62813	2.98607	-5.27846
H	5.53146	3.45911	-3.85286
C	4.56192	3.56227	-4.34729
H	2.58921	0.554843	-3.57745
H	3.91345	2.03322	-2.94493
H	5.16976	5.4296	-5.23165
H	1.38282	1.62578	-6.88954
N	1.99835	1.21914	-4.2191
C	3.50704	2.92471	-3.42456
H	1.29458	-0.314478	-5.41077
C	4.32499	5.04158	-4.65369
C	0.929458	0.641167	-5.02624
C	2.27656	2.497	-4.17635
H	3.04563	4.89027	-6.40402
C	0.571147	1.59429	-6.1555
C	3.02744	5.34146	-5.40418
H	4.31558	5.59604	-3.70597
H	3.21684	3.60638	-2.61837
H	-0.334295	1.25963	-6.66579
N	1.53867	3.4098	-4.82498
C	0.360087	2.99036	-5.58657
H	0.065015	0.41861	-4.39254
H	2.93721	6.42393	-5.54368
H	0.208044	3.71569	-6.39011
C	1.77906	4.84878	-4.67136
H	1.83589	5.09792	-3.60516
H	0.887249	5.34511	-5.0608
H	-0.52358	3.0162	-4.93264
===================================================
Int2-TS (charge = 0, multiplicity = 1)
===================================================
C	-4.28692	0.164528	-1.40428
C	-3.10007	0.60677	-2.26255
C	-4.43494	1.05094	-0.165427
H	-4.13616	-0.875654	-1.08519
H	-5.20713	0.18279	-1.99772
C	-3.1405	1.07518	0.649981
H	-5.27022	0.706711	0.453704
H	-4.67576	2.07414	-0.485355
C	-1.95089	1.51125	-0.206151
H	-2.93683	0.070657	1.04387
H	-3.24483	1.74061	1.5136
C	-1.80985	0.597682	-1.43879
H	-1.03036	1.48353	0.381339
H	-2.10393	2.54269	-0.554234
H	-3.2701	1.61958	-2.64581
H	-2.98739	-0.041529	-3.1372
C	-0.643851	1.05968	-2.28696
H	-1.6073	-0.414648	-1.07724
N	0.664416	0.833938	-1.85569
O	1.0392	-0.918213	-3.95441
C	1.57148	0.019042	-4.41671
O	1.63991	1.26802	-2.69985
O	2.11205	0.727462	-5.19138
O	-0.811482	1.67359	-3.33052
C	1.07599	-0.030343	-0.838871
O	0.323889	-0.477387	0.006745
C	2.54988	-0.351084	-0.866885
H	2.75913	-1.01627	-0.030818
H	3.14389	0.562058	-0.796329
H	2.80243	-0.828021	-1.81633
H	4.30644	1.77142	-4.33103
H	5.16811	1.92484	-2.81079
C	4.77566	2.49722	-3.65657
H	1.35418	2.52174	-3.44369
H	3.09965	2.92031	-2.35622
H	6.69458	2.4814	-4.6341
H	1.78572	2.70614	-6.74699
N	1.5039	3.35581	-4.14323
C	3.68175	3.4378	-3.11878
H	-0.127735	2.69266	-5.20117
C	5.93866	3.21723	-4.34191
C	0.545268	3.54744	-5.2246
C	2.71771	3.83009	-4.20547
H	5.17172	3.40393	-6.36605
C	1.2949	3.66242	-6.543
C	5.55688	4.05045	-5.56728
H	6.41949	3.88107	-3.61004
H	4.12504	4.33454	-2.67073
H	0.60835	3.88392	-7.36299
N	3.14272	4.60102	-5.22004
C	2.33558	4.7653	-6.43584
H	-0.046358	4.44977	-5.02817
H	6.45507	4.54026	-5.95835
H	3.01997	4.73111	-7.2895
C	4.50896	5.12586	-5.26654
H	4.74059	5.63531	-4.32536
H	4.5121	5.89412	-6.04349
H	1.86322	5.75554	-6.42458
===================================================
Int3 (charge = 0, multiplicity = 1)
===================================================
C	-2.46384	-0.808513	-0.527909
C	-1.86176	-0.31131	0.778992
O	-1.92041	-0.942369	1.81007
N	-1.25312	0.953073	0.709722
C	-0.817305	1.71673	1.80562
O	-0.835763	1.30464	2.94064
C	-0.299964	3.0877	1.42892
H	0.595044	2.98595	0.809089
H	-0.058672	3.60999	2.35294
H	-1.03791	3.64019	0.845736
C	-2.71372	-2.31492	-0.451301
C	-3.77258	-0.044806	-0.806209
H	-1.77369	-0.588141	-1.3512
C	-4.44226	-0.56181	-2.0808
H	-3.56066	1.02494	-0.884291
H	-4.44675	-0.192534	0.048482
C	-4.68456	-2.07082	-2.00953
H	-3.79409	-0.339781	-2.93943
H	-5.38442	-0.029946	-2.24926
C	-3.38062	-2.82226	-1.73095
H	-5.14054	-2.42836	-2.93867
H	-5.3984	-2.28158	-1.2019
H	-2.69702	-2.68014	-2.5795
H	-3.56931	-3.89797	-1.65433
H	-3.35211	-2.51973	0.415437
H	-1.76938	-2.84016	-0.267906
O	-1.16552	1.54646	-0.535048
H	-0.209303	1.33742	-0.828605
C	4.1683	-0.987814	0.136099
N	3.44319	0.036398	-0.615604
C	3.96338	-0.931816	1.65507
H	5.22522	-0.837145	-0.097103
H	3.90802	-1.98528	-0.239228
C	2.67735	-1.61077	2.13039
H	3.98145	0.119038	1.97108
H	4.81942	-1.42144	2.1324
C	1.39264	-1.00879	1.56348
H	2.63608	-1.57766	3.22347
H	2.72476	-2.67308	1.85263
C	1.33279	-1.0386	0.026055
H	1.27705	0.02568	1.90806
H	0.525873	-1.54564	1.95882
C	2.08002	0.113394	-0.599555
H	0.30118	-0.957131	-0.317253
H	1.72016	-1.99272	-0.350263
C	4.22607	1.15342	-1.13512
C	3.42917	1.88917	-2.20062
H	5.15215	0.751181	-1.55732
H	4.50443	1.83906	-0.321165
C	2.06852	2.25838	-1.62609
H	3.2946	1.23287	-3.06654
H	3.97303	2.77795	-2.53048
N	1.3832	1.10642	-1.05198
H	1.4234	2.68594	-2.39962
H	2.19068	3.03448	-0.85691
===================================================
CO2 (charge = 0, multiplicity = 1)
===================================================
C	1.21563	-0.282819	0.47006
O	1.76456	-0.408982	1.48757
O	0.666708	-0.156657	-0.547451
===================================================
Int3-A-TS (charge = 0, multiplicity = 1)
===================================================
C	-2.83853	-1.40471	-1.14282
C	-1.4009	-1.38115	-0.652001
O	-0.755337	-2.38207	-0.49215
N	-0.784758	-0.082069	-0.420016
C	-1.2154	0.647137	0.66018
O	-1.80686	0.092877	1.57328
C	-0.851964	2.10905	0.629289
H	0.224485	2.22122	0.472481
H	-1.15357	2.56137	1.57224
H	-1.35578	2.59419	-0.210473
C	-3.66177	-2.33434	-0.233299
C	-3.51256	-0.037408	-1.28102
H	-2.78509	-1.87143	-2.13854
C	-4.93087	-0.201997	-1.83342
H	-2.9117	0.616944	-1.92027
H	-3.57341	0.427286	-0.288889
C	-5.76536	-1.12184	-0.938726
H	-4.88004	-0.628106	-2.84486
H	-5.41148	0.777077	-1.92706
C	-5.08801	-2.48338	-0.764266
H	-6.77132	-1.24775	-1.35245
H	-5.88124	-0.650908	0.046521
H	-5.05757	-2.99662	-1.7353
H	-5.67288	-3.11708	-0.089696
H	-3.67305	-1.8973	0.773316
H	-3.16268	-3.3047	-0.163549
O	-0.499326	0.572508	-1.613
H	0.519445	0.673074	-1.58496
C	4.78372	-0.331035	0.820049
N	4.07679	0.517489	-0.137697
C	4.09504	-0.470713	2.18342
H	5.76973	0.121875	0.951339
H	4.95435	-1.32394	0.386386
C	2.97663	-1.51457	2.20266
H	3.7073	0.512128	2.481
H	4.85398	-0.749325	2.92305
C	1.83503	-1.23805	1.22622
H	2.57453	-1.59131	3.2181
H	3.41491	-2.49447	1.96722
C	2.27976	-1.15656	-0.243752
H	1.32672	-0.303089	1.49382
H	1.07858	-2.02379	1.30215
C	2.82788	0.202678	-0.59557
H	1.41961	-1.33515	-0.887625
H	3.02065	-1.93577	-0.458581
C	4.60243	1.86222	-0.347016
C	4.04064	2.43909	-1.6374
H	5.69363	1.79705	-0.39872
H	4.35071	2.5118	0.504828
C	2.52149	2.33974	-1.60062
H	4.42426	1.86084	-2.48423
H	4.36607	3.4754	-1.75991
N	2.0648	0.994716	-1.27763
H	2.09263	2.6211	-2.56725
H	2.11916	3.04926	-0.863242
===================================================
Int3-B-TS (charge = 0, multiplicity = 1)
===================================================
C	-2.44529	-0.809366	-0.467759
C	-1.61164	-0.051035	0.540607
O	-1.74626	-0.141363	1.75225
N	-0.647916	0.787377	0.035024
C	-0.131949	1.84222	0.896675
O	0.98702	1.78082	1.33108
C	-1.09452	2.97215	1.11112
H	-1.48376	3.29184	0.141188
H	-0.610815	3.79592	1.63346
H	-1.9286	2.58472	1.70495
C	-2.94993	-2.12347	0.131327
C	-3.62321	0.088493	-0.895059
H	-1.83169	-1.00385	-1.35605
C	-4.54691	-0.647493	-1.86694
H	-3.23502	1.00712	-1.3453
H	-4.1856	0.367403	0.006808
C	-5.04634	-1.96364	-1.26746
H	-3.99575	-0.857596	-2.7934
H	-5.39092	-0.005239	-2.13908
C	-3.87433	-2.85258	-0.845186
H	-5.68619	-2.49012	-1.98324
H	-5.66528	-1.74468	-0.386923
H	-3.3043	-3.1421	-1.73872
H	-4.24223	-3.7787	-0.391826
H	-3.48359	-1.89505	1.06098
H	-2.10125	-2.7581	0.408952
O	-0.737365	1.21162	-1.28622
H	0.221249	1.02972	-1.61263
C	4.35424	-0.77084	0.402409
N	3.65061	0.282397	-0.320908
C	3.69919	-1.20127	1.71826
H	5.35963	-0.387324	0.594222
H	4.47724	-1.64423	-0.250428
C	2.55817	-2.194	1.50611
H	3.33249	-0.307265	2.23732
H	4.46446	-1.65906	2.35514
C	1.41702	-1.63854	0.656554
H	2.15904	-2.50163	2.47798
H	2.96238	-3.09979	1.03166
C	1.80251	-1.28001	-0.791868
H	1.00007	-0.752745	1.14386
H	0.612982	-2.38178	0.615195
C	2.44845	0.079555	-0.933256
H	0.908826	-1.24797	-1.4186
H	2.46073	-2.05387	-1.20873
C	4.12187	1.65595	-0.172358
C	3.82729	2.4232	-1.45349
H	5.19618	1.62972	0.027862
H	3.62376	2.1341	0.682136
C	2.33457	2.3266	-1.73886
H	4.39738	1.97633	-2.27445
H	4.13616	3.46746	-1.35552
N	1.80553	0.975897	-1.61013
H	2.11228	2.68262	-2.7502
H	1.78281	2.97896	-1.04702
===================================================
Int3′-A (charge = 0, multiplicity = 1)
===================================================
C	2.47783	0.501602	-0.638812
C	1.17542	-0.268592	-0.724479
O	0.134804	0.261211	-1.06334
N	1.15684	-1.61844	-0.331571
C	2.23067	-2.45231	-0.001129
O	3.37565	-2.05431	0.074231
C	1.84349	-3.88635	0.261622
H	1.12023	-3.9423	1.07743
H	2.75266	-4.42898	0.513814
H	1.36214	-4.31834	-0.61733
C	2.38027	1.79644	-1.44969
C	2.79703	0.818443	0.835779
H	3.28893	-0.121165	-1.0259
C	4.09889	1.61419	0.940667
H	2.87354	-0.107623	1.41143
H	1.96821	1.41122	1.25091
C	4.03684	2.89571	0.107117
H	4.92223	0.982072	0.583008
H	4.31008	1.84908	1.98907
C	3.68567	2.58806	-1.35044
H	4.98818	3.4346	0.165586
H	3.26857	3.55937	0.527198
H	4.49935	2.00362	-1.80062
H	3.60629	3.5155	-1.92682
H	1.54763	2.39671	-1.06404
H	2.14009	1.56758	-2.4927
O	-0.064785	-2.24685	-0.434901
H	-0.624151	-1.81844	0.31417
C	-4.31975	1.11481	0.215046
N	-3.13739	0.693751	0.960838
C	-4.03804	1.40633	-1.26344
H	-4.69436	2.01169	0.715652
H	-5.10948	0.36082	0.308098
C	-4.01469	0.145714	-2.13032
H	-3.07939	1.93599	-1.33559
H	-4.81136	2.08375	-1.64276
C	-2.98197	-0.905412	-1.71966
H	-3.83807	0.432469	-3.17227
H	-5.01491	-0.309871	-2.09963
C	-3.15948	-1.43026	-0.284142
H	-1.96159	-0.519607	-1.81815
H	-3.0657	-1.75645	-2.40292
C	-2.53992	-0.511321	0.742955
H	-2.65733	-2.39272	-0.176018
H	-4.22081	-1.59557	-0.061835
C	-2.44913	1.73862	1.72144
C	-0.961164	1.44322	1.817
H	-2.89708	1.8221	2.72096
H	-2.61055	2.69233	1.20717
C	-0.774805	-0.01219	2.2327
H	-0.491171	2.12569	2.5307
H	-0.500923	1.5889	0.834385
N	-1.45385	-0.917354	1.31701
H	-1.15416	-0.164375	3.2532
H	0.288032	-0.276722	2.24762
===================================================
Int3′-B (charge = 0, multiplicity = 1)
===================================================
C	3.13407	0.036649	0.510951
C	2.361	-1.22368	0.172599
O	2.86759	-2.17986	-0.379836
N	0.999058	-1.19935	0.5005
C	0.035005	-2.17415	0.209522
O	-1.1261	-1.98111	0.512611
C	0.470958	-3.42396	-0.511557
H	0.910303	-3.1803	-1.48062
H	-0.420269	-4.03851	-0.632725
H	1.24107	-3.95579	0.047648
C	4.6364	-0.252049	0.513226
C	2.79323	1.1322	-0.520549
H	2.81436	0.390331	1.49669
C	3.60118	2.40302	-0.24878
H	1.72092	1.35171	-0.50184
H	3.03842	0.750679	-1.52212
C	5.10346	2.1158	-0.225356
H	3.29601	2.81598	0.721969
H	3.36641	3.16087	-1.00334
C	5.43487	1.0223	0.792411
H	5.66256	3.03008	-0.000784
H	5.42117	1.78442	-1.22324
H	5.19823	1.38664	1.8014
H	6.50713	0.801918	0.779783
H	4.91596	-0.664561	-0.463019
H	4.86589	-1.02559	1.25301
O	0.545207	-0.103793	1.19896
H	0.001912	0.409029	0.498595
C	-4.59851	0.997914	-0.291879
N	-3.2807	0.867228	-0.907282
C	-4.88734	-0.07202	0.767552
H	-5.32438	0.93326	-1.10683
H	-4.71238	1.99869	0.140024
C	-4.29252	0.263942	2.13651
H	-4.49452	-1.03155	0.407453
H	-5.97273	-0.183048	0.86909
C	-2.77353	0.440735	2.15524
H	-4.56951	-0.520433	2.84852
H	-4.76276	1.19024	2.4969
C	-2.26072	1.55449	1.22613
H	-2.2641	-0.490693	1.8869
H	-2.46748	0.687899	3.17673
C	-2.13516	1.10613	-0.211672
H	-1.2612	1.86529	1.53457
H	-2.905	2.43995	1.29325
C	-3.23998	0.181342	-2.20077
C	-1.90637	-0.52044	-2.40109
H	-3.4262	0.905394	-3.00548
H	-4.05534	-0.550003	-2.22024
C	-0.784427	0.446038	-2.03475
H	-1.81867	-0.859904	-3.43651
H	-1.85583	-1.39098	-1.74016
N	-0.936965	0.94738	-0.676431
H	-0.770493	1.28978	-2.7395
H	0.193316	-0.042567	-2.11025
===================================================
Int3′-A-TS (charge = 0, multiplicity = 1)
===================================================
C	-5.25027	0.693437	0.657636
C	-4.48194	2.00481	0.722869
O	-4.93569	3.05373	0.307842
N	-3.25849	1.96692	1.39208
C	-1.94429	2.1181	0.738053
O	-0.968384	2.57422	1.37088
C	-1.98402	2.20816	-0.772125
H	-2.75285	1.57318	-1.21352
H	-1.00215	1.92644	-1.15502
H	-2.18382	3.24604	-1.05112
C	-6.74504	0.955391	0.860723
C	-4.99332	-0.007716	-0.688293
H	-4.86635	0.028945	1.44323
C	-5.82293	-1.2877	-0.81099
H	-3.9267	-0.234547	-0.771288
H	-5.25696	0.686319	-1.49831
C	-7.31382	-1.01406	-0.605443
H	-5.4819	-2.00681	-0.053528
H	-5.64982	-1.75263	-1.78724
C	-7.5612	-0.331444	0.741545
H	-7.88646	-1.94509	-0.674529
H	-7.67311	-0.357416	-1.40915
H	-7.27613	-1.02096	1.54957
H	-8.6272	-0.116625	0.871577
H	-7.06666	1.68174	0.105604
H	-6.91179	1.43239	1.83449
O	-2.528	0.724626	1.2246
H	-1.56082	1.47018	2.86772
C	-3.37831	1.32601	6.95594
N	-2.33043	1.71677	6.00722
C	-4.75813	1.90456	6.63395
H	-3.04133	1.67586	7.93372
H	-3.42948	0.232588	7.01293
C	-5.50815	1.10863	5.56644
H	-4.63908	2.95037	6.32503
H	-5.34877	1.91038	7.55609
C	-4.8019	1.02245	4.21418
H	-6.49986	1.54826	5.42099
H	-5.67264	0.090811	5.94648
C	-3.413	0.355589	4.25039
H	-4.69973	2.01173	3.75318
H	-5.4267	0.434756	3.53472
C	-2.34759	1.29995	4.73195
H	-3.12733	0.049899	3.24012
H	-3.42977	-0.533332	4.89211
C	-1.38512	2.75436	6.43752
C	-0.108905	2.69771	5.60847
H	-1.16429	2.58203	7.49383
H	-1.86164	3.73932	6.3495
C	-0.458192	2.73704	4.13145
H	0.430588	1.7737	5.83933
H	0.535869	3.53851	5.87235
N	-1.47088	1.72492	3.86269
H	0.388973	2.51978	3.48188
H	-0.851409	3.70791	3.81648
===================================================
Int3′-B-TS (charge = 0, multiplicity = 1)
===================================================
C	-3.36508	2.12469	-0.00635
C	-2.82914	1.79024	1.37973
O	-3.52333	2.02472	2.39114
N	-1.4021	1.5791	1.46992
C	-0.49408	1.94576	0.471255
O	-0.2444	3.11405	0.254168
C	0.185122	0.79066	-0.221187
H	0.529144	0.054705	0.50905
H	1.0155	1.16984	-0.814424
H	-0.542691	0.280703	-0.857632
C	-4.70714	1.43348	-0.260243
C	-3.50985	3.65111	-0.109983
H	-2.64784	1.77935	-0.763159
C	-4.11687	4.06855	-1.44975
H	-2.53131	4.11819	0.03957
H	-4.15987	3.97778	0.711955
C	-5.46469	3.38292	-1.68114
H	-3.42867	3.79359	-2.26068
H	-4.22979	5.15721	-1.48864
C	-5.32066	1.86225	-1.59517
H	-5.88329	3.67197	-2.65125
H	-6.17466	3.72001	-0.913382
H	-4.67358	1.51897	-2.41411
H	-6.29198	1.37579	-1.73698
H	-5.38506	1.69125	0.565396
H	-4.56319	0.347145	-0.242307
O	-2.04893	0.304578	1.26765
H	-1.57011	0.059846	3.16731
C	-5.40556	0.428053	5.17468
N	-3.97591	0.745313	5.07462
C	-6.16506	0.614633	3.85684
H	-5.80197	1.09003	5.9467
H	-5.52214	-0.596643	5.54724
C	-6.10639	-0.631314	2.97348
H	-5.73484	1.47042	3.32253
H	-7.20971	0.843184	4.09204
C	-4.7005	-0.975287	2.48936
H	-6.7465	-0.483564	2.09744
H	-6.52748	-1.48162	3.52955
C	-3.66405	-1.2029	3.60095
H	-4.32259	-0.182369	1.84568
H	-4.73942	-1.89297	1.89397
C	-3.17747	0.055103	4.27129
H	-2.78647	-1.69037	3.17337
H	-4.06337	-1.86945	4.37654
C	-3.5645	2.08493	5.51684
C	-2.07062	2.09472	5.7991
H	-4.13411	2.32356	6.41777
H	-3.81437	2.7933	4.7187
C	-1.33891	1.64741	4.5467
H	-1.85	1.42817	6.6394
H	-1.75223	3.10265	6.0735
N	-1.91194	0.387921	4.07659
H	-0.276136	1.48236	4.73848
H	-1.44864	2.38042	3.74486
===================================================
Int4-A (charge = 0, multiplicity = 1)
===================================================
C	-2.05949	-0.606122	0.281371
C	-1.56896	0.609412	1.03593
O	-0.79056	0.581746	1.96375
N	-2.22448	1.82076	0.717654
C	-1.59156	2.85094	-0.068387
O	-0.305204	2.81052	-0.420211
C	-2.08169	4.24967	0.177389
H	-3.131	4.22874	0.468021
H	-1.95625	4.83301	-0.736922
H	-1.48453	4.70784	0.967597
C	-1.25741	-1.85074	0.654875
C	-3.56538	-0.811037	0.539591
H	-1.94437	-0.383124	-0.786785
C	-4.07622	-2.04979	-0.198415
H	-4.11509	0.081636	0.227903
H	-3.72515	-0.934301	1.61939
C	-3.27346	-3.29609	0.180231
H	-3.99079	-1.88077	-1.28045
H	-5.13934	-2.19985	0.015611
C	-1.78091	-3.08464	-0.083104
H	-3.63944	-4.16845	-0.371057
H	-3.42105	-3.50809	1.24781
H	-1.62556	-2.95595	-1.1646
H	-1.21034	-3.97131	0.213376
H	-1.33381	-2.00161	1.73884
H	-0.19448	-1.68958	0.440524
O	-2.50173	1.9834	-0.716614
H	0.031219	1.87408	-0.683012
C	3.16528	-1.71719	0.655183
N	2.30658	-1.13796	-0.373394
C	4.52869	-1.03382	0.777157
H	3.29327	-2.7704	0.388761
H	2.64627	-1.70389	1.62036
C	4.46589	0.281816	1.55214
H	4.92397	-0.865424	-0.23294
H	5.22164	-1.71601	1.28214
C	3.48343	1.31047	0.988953
H	5.46741	0.723046	1.59371
H	4.18018	0.06112	2.58961
C	2.008	0.872151	1.00735
H	3.76699	1.58067	-0.036229
H	3.56775	2.22584	1.58233
C	1.63292	0.034587	-0.190457
H	1.35221	1.74223	0.995062
H	1.7709	0.329891	1.93005
C	2.21915	-1.87566	-1.63162
C	1.66705	-0.983029	-2.7308
H	1.57933	-2.76033	-1.4989
H	3.22439	-2.23071	-1.88829
C	0.422076	-0.288785	-2.19184
H	1.44158	-1.58035	-3.61768
H	2.41152	-0.229023	-3.00714
N	0.733361	0.491099	-1.00334
H	-0.334534	-1.05154	-1.95442
H	-0.019898	0.381876	-2.93355
===================================================
Int4-B (charge = 0, multiplicity = 1)
===================================================
C	2.63109	0.212466	-0.065357
C	1.22899	0.600182	0.345647
O	0.911264	0.201838	1.57091
N	0.186562	0.66778	-0.66364
C	0.47582	0.490937	-2.03759
O	0.427567	-0.624055	-2.50646
C	0.700977	1.7496	-2.83265
H	1.62011	2.23819	-2.50066
H	-0.11358	2.45548	-2.64927
H	0.759108	1.49485	-3.88917
C	3.65572	0.834626	0.89033
C	2.77241	-1.31418	-0.11303
H	2.80692	0.616688	-1.0728
C	4.19835	-1.71723	-0.493374
H	2.04774	-1.72883	-0.822504
H	2.52317	-1.70862	0.879815
C	5.22327	-1.0948	0.457882
H	4.40674	-1.38113	-1.51831
H	4.29131	-2.80795	-0.495157
C	5.07835	0.428408	0.501573
H	6.23941	-1.37225	0.158775
H	5.0661	-1.49767	1.46744
H	5.31622	0.840676	-0.48876
H	5.79719	0.861456	1.20459
H	3.43182	0.489185	1.90629
H	3.54665	1.92487	0.887805
O	0.780663	1.87549	-0.088136
H	-0.084485	0.429046	1.77952
C	-4.18202	-1.15774	-0.022191
N	-3.42258	-0.051479	0.550872
C	-3.47535	-1.85402	-1.19039
H	-5.13534	-0.735266	-0.351635
H	-4.42439	-1.88802	0.758832
C	-2.44396	-2.88535	-0.733035
H	-2.99433	-1.09025	-1.81508
H	-4.22826	-2.35246	-1.81117
C	-1.31974	-2.31906	0.134021
H	-2.0032	-3.36556	-1.61252
H	-2.9671	-3.67353	-0.172621
C	-1.7853	-1.66315	1.44527
H	-0.733985	-1.59869	-0.446179
H	-0.638152	-3.13579	0.393679
C	-2.29098	-0.247606	1.28183
H	-0.948155	-1.60064	2.14165
H	-2.55718	-2.28068	1.92286
C	-3.81474	1.29095	0.119577
C	-2.66222	2.27077	0.271486
H	-4.68578	1.62241	0.701531
H	-4.12564	1.22997	-0.929899
C	-2.02142	2.07495	1.64073
H	-3.02733	3.29313	0.14299
H	-1.90355	2.07204	-0.490906
N	-1.59568	0.696328	1.82987
H	-2.72966	2.35399	2.43375
H	-1.14029	2.7133	1.74415
===================================================
Acetate (66) (charge = -1, multiplicity = 1)
===================================================
O	-2.96536	0.659438	1.16748
C	-1.97462	1.0629	1.81352
O	-1.92178	1.70826	2.88417
C	-0.574455	0.714815	1.20122
H	-0.66557	0.151584	0.268013
H	0.008659	0.132619	1.92414
H	-0.013412	1.63841	1.01742
===================================================
Cyclohexyl acyl nitrene (68) (charge = 0, multiplicity = 1)
===================================================
C	-0.727206	3.27298	-0.025978
C	-1.16252	1.80555	0.008615
C	-0.039417	0.906067	0.531319
H	-1.43452	1.48778	-1.0067
H	-2.05771	1.69089	0.627294
C	0.539735	3.45502	-0.863026
H	-0.534698	3.61882	0.99842
H	-1.52821	3.90101	-0.426979
C	1.23564	1.07323	-0.297531
H	-0.352436	-0.142059	0.522888
H	0.174765	1.16483	1.57688
C	1.66075	2.54465	-0.331418
H	1.0549	0.739596	-1.32738
H	2.04764	0.457448	0.101742
H	0.874976	4.49607	-0.859693
H	0.335666	3.1843	-1.90689
C	2.87279	2.73255	-1.1531
H	1.9227	2.87828	0.683698
O	3.52281	3.80982	-1.5735
N	3.76288	2.16922	-1.82341
===================================================
Int4-A-TS (charge = 0, multiplicity = 1)
===================================================
C	-1.93511	-0.809641	0.269872
C	-1.09	0.125053	1.12933
O	-0.15977	-0.327276	1.81198
N	-1.42904	1.44114	1.22543
C	-1.34956	2.67227	0.001328
O	-0.58382	2.59004	-0.986094
C	-1.45417	3.98263	0.741771
H	-2.05334	3.87087	1.64278
H	-1.91799	4.71104	0.070026
H	-0.454533	4.34068	0.993219
C	-1.31318	-2.20404	0.225732
C	-3.38183	-0.898407	0.787569
H	-1.97982	-0.377539	-0.741146
C	-4.21156	-1.84392	-0.084632
H	-3.82979	0.096988	0.813963
H	-3.35642	-1.27635	1.81888
C	-3.57554	-3.2332	-0.173615
H	-4.2899	-1.41797	-1.09432
H	-5.232	-1.91907	0.305621
C	-2.12661	-3.14623	-0.661998
H	-4.16288	-3.8831	-0.830992
H	-3.58426	-3.69553	0.822675
H	-2.12271	-2.7733	-1.69755
H	-1.67168	-4.14296	-0.68325
H	-1.26928	-2.5941	1.24936
H	-0.269808	-2.13558	-0.101772
O	-2.40863	1.81516	0.180156
H	0.172136	1.33595	-1.34572
C	2.88968	-1.28713	0.99815
N	2.26451	-0.923534	-0.280593
C	4.25761	-0.641956	1.20801
H	2.98075	-2.37658	0.984325
H	2.18657	-1.03469	1.79927
C	4.1671	0.828125	1.61399
H	4.84334	-0.749141	0.285733
H	4.78702	-1.19971	1.98782
C	3.37732	1.70608	0.641478
H	5.17844	1.23256	1.72653
H	3.69147	0.890753	2.60111
C	1.8802	1.36328	0.541371
H	3.8362	1.67344	-0.355111
H	3.4492	2.74446	0.977966
C	1.60298	0.229661	-0.409463
H	1.31997	2.22184	0.167283
H	1.45212	1.10308	1.51571
C	2.21746	-1.96166	-1.31098
C	1.76608	-1.38068	-2.64315
H	1.54415	-2.76598	-0.988885
H	3.22444	-2.38444	-1.39554
C	0.504987	-0.554088	-2.42768
H	1.58357	-2.18926	-3.35392
H	2.55279	-0.739068	-3.05279
N	0.771442	0.445	-1.40409
H	-0.331462	-1.19503	-2.12438
H	0.21151	-0.027969	-3.33828
===================================================
Int5-A (charge = -1, multiplicity = 1)
===================================================
C	-3.2362	2.06011	0.626732
C	-1.82568	2.48203	0.210189
C	-3.74152	0.902992	-0.238357
H	-3.9291	2.90917	0.566984
H	-3.22335	1.73615	1.67764
C	-2.7681	-0.277098	-0.185642
H	-3.82485	1.24787	-1.27855
H	-4.74555	0.591996	0.077551
C	-1.35928	0.153806	-0.598746
H	-3.12739	-1.09397	-0.824596
H	-2.7423	-0.668022	0.842024
C	-0.830074	1.31771	0.245672
H	-1.35407	0.487606	-1.64429
H	-0.6632	-0.690148	-0.528638
H	-1.46031	3.29045	0.854142
H	-1.8313	2.86835	-0.817154
C	0.516768	1.78866	-0.332115
H	-0.683689	0.9871	1.28188
O	0.538367	2.19992	-1.51006
N	1.47034	1.6652	0.583377
O	2.69491	2.12891	-0.038375
C	3.76055	2.06907	0.730315
O	3.84355	1.67733	1.87502
C	4.97322	2.58995	-0.031401
H	4.71973	2.86213	-1.0553
H	5.74819	1.81962	-0.027686
H	5.37269	3.45966	0.49663
===================================================
Int5-A-TS (charge = -1, multiplicity = 1)
===================================================
C	-3.12169	2.01471	-0.468556
C	-1.63248	2.34477	-0.308731
C	-3.34478	0.51071	-0.645326
H	-3.54259	2.566	-1.31789
H	-3.6626	2.35174	0.42719
C	-2.71412	-0.272291	0.509335
H	-2.87811	0.189956	-1.58677
H	-4.41544	0.286641	-0.726169
C	-1.21978	0.051719	0.637097
H	-2.85663	-1.34981	0.362658
H	-3.22894	-0.008208	1.44439
C	-1.01196	1.549	0.831781
H	-0.696001	-0.257048	-0.273938
H	-0.764564	-0.497922	1.46541
H	-1.48873	3.41406	-0.129842
H	-1.08699	2.09142	-1.22724
C	0.511911	2.44313	1.11596
H	-1.44562	1.8504	1.79616
O	0.454699	3.58073	1.50743
N	0.969938	1.35837	0.707758
O	2.9714	1.73793	0.711883
C	3.32316	2.25568	-0.399399
O	2.61938	2.63772	-1.3374
C	4.85911	2.40514	-0.52435
H	5.22668	3.06549	0.266832
H	5.12844	2.81419	-1.50018
H	5.33866	1.43234	-0.380849
===================================================
Cyclohexyl isocyanate (67) (charge = 0, multiplicity = 1)
===================================================
C	-3.44671	1.98044	0.207279
C	-2.01293	2.50343	0.32261
C	-3.48994	0.647483	-0.543839
H	-4.07451	2.7245	-0.292074
H	-3.86195	1.84166	1.21447
C	-2.57687	-0.3856	0.120812
H	-3.15891	0.80698	-1.57868
H	-4.51665	0.271803	-0.592875
C	-1.14317	0.137416	0.236247
H	-2.58572	-1.32495	-0.440148
H	-2.95948	-0.613596	1.12468
C	-1.11124	1.46586	0.99708
H	-0.727512	0.307811	-0.76645
H	-0.495678	-0.587299	0.738635
H	-1.97639	3.44065	0.885796
H	-1.6097	2.70736	-0.678886
C	1.15041	2.31826	0.433457
O	2.10677	2.6908	-0.139979
N	0.242969	1.95804	1.13541
H	-1.48486	1.29174	2.01357
